# Supplementary material for: Histopathological data of iron and calcium in the mouse lung after asbestos exposure
Source: Data Brief. 2016 Jan 21;6:769–75. doi: 10.1016/j.dib.2016.01.026 (PMC4744238; doi:10.1016/j.dib.2016.01.026)
Supplement: Supplementary file 1 — Supplementary material [file mmc1.zip]

Archive with 11 entries (11 files):
- mmc1/coi_disclosure DIB Bartalesi.pdf
- mmc1/coi_disclosure DIB Borelli.pdf
- mmc1/coi_disclosure DIB Casarsa.pdf
- mmc1/coi_disclosure DIB Cavarra.pdf
- mmc1/coi_disclosure DIB Lucattelli.pdf
- mmc1/coi_disclosure DIB Lungarella.pdf
- mmc1/coi_disclosure DIB Pascolo.pdf
- mmc1/coi_disclosure DIB Pascotto.pdf
- mmc1/coi_disclosure DIB Trevisan.pdf
- mmc1/coi_disclosure DIB Zabucchi.pdf
- mmc1/coi_disclosure DIB Zweyer.pdf
